# Supplementary material for: Perspectives on App-Assisted Self-Testing Using Rapid Diagnostic Tests Among Community Members, Health Care Providers, and Public Health Leaders in Kenya, South Africa, and Zambia: Qualitative Study
Source: J Med Internet Res. 2025 Nov 26;27:e70273. doi: 10.2196/70273 (PMC12696451; doi:10.2196/70273)
Supplement: Multimedia Appendix 2 [file jmir_v27i1e70273_app2.zip]

Archive with 19 entries (16 files):
- Multimedia 2 DASH interview guides/
- Multimedia 2 DASH interview guides/4. Interview Guide_Providers_V0.5_09042023.docx
- __MACOSX/
- __MACOSX/Multimedia 2 DASH interview guides/
- __MACOSX/Multimedia 2 DASH interview guides/._4. Interview Guide_Providers_V0.5_09042023.docx
- Multimedia 2 DASH interview guides/.DS_Store
- __MACOSX/Multimedia 2 DASH interview guides/._.DS_Store
- Multimedia 2 DASH interview guides/6. Interview Guide_Community Stakeholders_V.03_09042023.docx
- __MACOSX/Multimedia 2 DASH interview guides/._6. Interview Guide_Community Stakeholders_V.03_09042023.docx
- Multimedia 2 DASH interview guides/Training_UW_DASH_QualStudyAssets_FromAudere_Mar30_2023.pdf
- __MACOSX/Multimedia 2 DASH interview guides/._Training_UW_DASH_QualStudyAssets_FromAudere_Mar30_2023.pdf
- Multimedia 2 DASH interview guides/Tests and Screening activity cards.pptx
- __MACOSX/Multimedia 2 DASH interview guides/._Tests and Screening activity cards.pptx
- Multimedia 2 DASH interview guides/5. Interview Guide_Policy makers Program implementers_V0.3_09042023.docx
- __MACOSX/Multimedia 2 DASH interview guides/._5. Interview Guide_Policy makers Program implementers_V0.3_09042023.docx
- Multimedia 2 DASH interview guides/2. FGDs_ V0.3_Community members_9042023.docx
- __MACOSX/Multimedia 2 DASH interview guides/._2. FGDs_ V0.3_Community members_9042023.docx
- Multimedia 2 DASH interview guides/3. Interview Guide_Community Members_V1.2_9042023.docx
- __MACOSX/Multimedia 2 DASH interview guides/._3. Interview Guide_Community Members_V1.2_9042023.docx
