# Supplementary material for: Perspectives on App-Assisted Self-Testing Using Rapid Diagnostic Tests Among Community Members, Health Care Providers, and Public Health Leaders in Kenya, South Africa, and Zambia: Qualitative Study
Source: J Med Internet Res. 2025 Nov 26;27:e70273. doi: 10.2196/70273 (PMC12696451; doi:10.2196/70273)
Supplement: Multimedia Appendix 3 [file jmir_v27i1e70273_app3.xlsx]

## Sheet: Affective Attitude
	Mulltimedia Appendix 3
			Indexing (Select Quotes)			Charting			Mapping and Interpretation			Legend
	Key themes		Leaders	HCPs	Community Members	Leaders	HCPs	Community Members	Leaders	HCPs	Community Members
	Affective Attibude RDTs
	Good thing in relation to health	Kenya	"So, you can take up the responsibility and now decide to help preventing it from infecting others." "It will benefit the healthcare system because one there would be the aspect of early diagnosis. We shall be able to diagnose some of these conditions much early and when they are diagnosed early, management is initiated early to the advantage and benefit of the patients" "The benefit is you have …	"what I know about rapid testing within the community or homebased is about malaria, which is very good, it is working well, at least some clients are being referred for further management." "We are all working to achieve, to have a population that is healthy and have positive health seeking behavior. So, it will help our population to develop that positive health seeking attitude. And that will …	"It will allow so many people to get tested because you know there are some people who doesn’t want to expose themselves for some diseases. So you will find that if the tests can be done by themselves, so many people will know their status and it will reduce the suffering from individuals." " In my life it can be number one because when I’m healthy I can do my work well … I can do a self-test to …	Good for individual health	Good for individual and community health	Good for individual health	●●	●●●	●●	●●● indicates high intensity for both indiv and community ●● indicates high intensity for individual
		South Africa	"I would say the benefit would be life, that I managed to gain my life by going to check." "I would feel happy, I would be extremely happy because that would mean they do see that this thing is very helpful in containing this thing from spreading in the community to a point where a lot of people are affected." "if they don’t know early enough, it might worsen. And then when they come to the healt…	"I think it will help because the clients will come now knowing their status and they will be willing to take treatment than to test someone at the facility when they are still not ready and may default treatment " "They will really be helpful because some people end up dying because there is no local clinic, and the hospitals is far, even if you were to call an ambulance it cannot come "	"I feel very happy, because it will help the community." "Knowing and not knowing brings life." "If I see that oh no, I am suspecting myself of being pregnant, let me buy it. I’ll buy it and use it." "P: They would be happy. I: Mm. What would make them happy? P: That they know what condition is their child in terms of health. I: Mm. P: And how their child lives."	Good for individual and community health	Good for individual and community health	Good for individual and community health	●●●	●●●	●●●	●●● indicates high intensity for both indiv and community
		Zambia	"With a lot of tests, everyone knowing their status, then you’d have almost more or less everyone on treatment … we will have reduction in the in the number of people getting HIV because it will now be undetectable is equal to untransmutable. … So the benefits will accrue now to the economy at the end of the day, more healthy people…[sigh] more productive people. And at the end of the day, a heal…	"I feel it’s a good move, it will, it’s a very good move and its welcome if well implemented of course." "A lot of people will be open to do the self-testing especially those that are scared of finding familiar faces here at the clinic, and this will help us identify a lot of people with HIV." "Aahh! I think it can be a good thing to provide these self-tests to the community, because… most of the…	"There would not be any challenge because people want to save their lives." "But if the distance is far… I will just stay like that maybe it can be three month and I can even feel it that it is hurting … but I fail to leave and go there…. But if they are within my reach… I will test myself since they are near." "Yes, for you to move so that the go and test you find that the patient dies on their …	Good for individual health, with one going as far as a "healthy nation" and wealthy …	Good for individual health & reach	Good for individual health	●●●	●●	●●	●●● indicates high intensity for both indiv and community ●● indicates high intensity for individual
	Rapid decision-making	Kenya	"So self-testing is a priority, for malaria I think it is a good way to go so that people can seek self-treatment, can seek treatment." "It reduces work load at the facility because if one do self-testing at home he/she will just order drugs depending on the kind of infection. " "Before… before their discoveries. Before they reached the locality we are to wait for a very long time before the trea…	"I think it will just impact positively, I don’t see anything wrong about it because from the baseline if somebody have been tested at home, and you document, and he has been brought into the facility as complicated, at least you know where you can start from yeah." "I think it is a good idea because this testing especially for HIV [chuckles] ... you will find that visiting that room after one ye…	"I can just test so if I get bad results then I can now go to the hospital." "If I discover that I am HIV positive, I will have to go to the hospital for confirmation and further direction. " "There are some minor tests that should be done in the community and not be brought to the hospital." "I may share with a friend, my mother or anyone around, yeah. “This is how I’m feeling. Could you be havi…	Increases speed of decision-making for both patient and HCP	Increases speed of decision-making for both patient and HCP	Increases speed of decision-making	●●●	●●●	●●	●●● indicates high intensity for efficieny and decision-making for both patient and HCP ●● indicates high intensity for individual
		South Africa	"A person would know that they are going there for what purpose. And again, there won’t be a long queue like you’re in a queue for grant money, because there won’t be a lot of people. There’s no queue like that for the grant money. You go there according to your appointment, discuss that and then leave." "The benefit would be that they will be assisted." "They will get results ... at that time er…	"if you test yourself at home you come because you need care you already know that you need care, so that will not be a problem for us." "Oh, I think it will help a lot because maybe a person will know what he went for to the clinic and having knowledge than starting from the beginning so I think it will help with many things." "There won’t be any need for them to come for such tests to the clini…	"I want to go to the clinic assured and with (proof) that I present to the nurse and say, “Nurse, here they are.” "If I do have it I can now go to my doctor and say you know what I’ve actually got this, um I did the test what is my next step. It seeking medical advice basically." "you will be able to see your health status, and then you proceed to the clinic knowingly you have tested yourself at …	Increases efficiencies and decision-making for both patient and HCP	Increases efficiencies and decision-making for both patient and HCP	Increases efficiencies and decision-making for both patient and HCP	●●●	●●●	●●●	●●● indicates high intensity for increased efficiencies and decision-making for both patient and HCP
		Zambia	"… Because the beauty about them is that some of them can be done at the bedside. So to me, actually, we haven’t much [Stuttering] actually usually they tend to be accepted more because remember eeeeh … A rapid diagnostic tests should give you results within a short … Shortest possible time, which may range from five minutes to 45 or 50 minutes." "You can triage them before they reach… to help re…	"I think there are some these illnesses like Malaria you have seen, whereby maybe people can test themselves there and then, they know if they are positive or negative, maybe there is a pharmacy nearby they won’t have to stress to much maybe they just get the drugs yeah, and so …"	"Yes, I will be a nurse on my own. [both laugh] You are helping them by checking on them and it will be helping us also as a family. Yes, to check on ourselves so that you know even the medicine that you are supposed to give a person who is not feeling well." "It’s just good because you do it at home and you don’t have to go anywhere. If you find out you are sick you can just call the phone. If y…	Increases efficiencies and decision-making for both patient and HCP	Increases efficiencies and decision-making for both patient and HCP	Increases efficiencies and decision-making for patient	●●●	●●●	●●	●●● indicates high intensity for increased efficiencies and decision-making for both patient and HCP ●● indicates high intensity for increased efficiencies and decision-making for both patient
	Trust self-testing results	Kenya	"the procedure is simple and highly acceptable as well in the community members. I think also for healthcare is also a bit cheap it’s not so expensive in terms of purchase and it is also reliable, yeah it is also reliable. If well used according to the processes it is very reliable and gives reliable tests."	"Denial might take some few days but at the end of the day they will accept because they know. They will know because they saw by themselves."	"I can just trust the results if I tested myself following the protocols until I get to the results." "Yes, I would trust the results." "There was a time that I was thinking that I was pregnant and I visited a private clinic and he told me that I was pregnant but I didn’t believe him. I was forced to buy the test kit for one hundred shillings and went and tested myself. I discovered that I was no…	Reliable tests	People will trust results they see for themselves	Trust self-testing over lab testing	●●	●●	●●	●● indicates medium intensity for trust (also mediated by other subcomponents)
		South Africa	"Because eh, the mistakes happen in these written things. For instance, they took a tag of someone else and put it on your bottle and then when the results come back, they will be faulty … "Whereas for rapid diagnostic test is something that you do now and receive your results immediately and then you know your status right there."		"Most of the time, test don’t usually give something that isn’t true. " "I would trust them because I have tested myself before." "Ay, I would trust them." "Because there are many of us who use the urine basins [For pregnancy test], it happens that some [HCP] wash it and some don’t, so after you have urinated and tested you would not know if it is true or not. It is better when you are at home, w…	Reliable as RDTs avoid labelling errors	No data	Trust self-testing over lab testing	●●	Ø	●●	●● indicates medium intensity for trust (also mediated by other subcomponents) Ø indicates no data present for this component
		Zambia		"people have no problem with trusting the results that come out from those RDTs"	"Straight forward, because these things do not lie, how they [results] come out is how they are." "I can trust them." "I said I can trust them as it would make [stutters] things easier. We don’t have some of these other tests at the clinic, we don’t find them there. Usually, we will go from here to the clinic to be tested but we find only these ones [I: malaria] and this-this [HIV, pregnancy]." "…	No data	People will trust results	People will trust results	Ø	●●	●●	●● indicates medium intensity for trust (also mediated by other subcomponents) Ø indicates no data present for this component
	Affective Attibude App-assisted RDTs
	Good thing in relation to health and efficiencies	Kenya	"It is time saving, it is efficient, it also coordinates. It helps care providers platform for learning because you can reach each other swiftly." "It would be very important because to them [individuals] they have known how to interpret it. It can be fast and can give them opportunity to health services very fast." "Yeah, I think it is basically, the interface is good. I mean the results are cle…	"It can screen and prevent based on conditions that have been [identified]; so apart from the accessibility it will help with prevention, improving health and what is called the good health seeking behaviors among the population. So, we will be moving towards a good future." "It can be better it can pick faster because of socioeconomic, people are busy. If they can get online treatment it can wor…	"But when you look at the process while we went through when you reach part four when you talk to the doctor in the app here. you know that you trust the doctor and the app. that is why you are going to your spouse that “go to such a place and bring for me such a thing I have already talked to so and so” so you know even if he is going then that thing is confidential ... Even the doctor in the ap…	Allows for interaction for people to know what to do after a result. App’s ability to streamline processes and improve accuracy and speed of diagnosis and data collection	efficiencis, early diagnois and statistics /epidemiology. App’s ability to streamline processes and improve accuracy and speed of diagnosis and data collection	Efficiencis, supports health through being interactive/instructive; App’s ability to streamline processes and improve accuracy and speed of diagnosis and medicine collection	●●●	●●●	●●●	●●● indicates high intensity for both health and efficiencies, which for officials and HCPs is about App’s ability to streamline processes and improve accuracy and speed of diagnosis and data collection & for community members - App’s ability to streamline processes and improve accuracy and speed of diagnosis and medicine collection
		South Africa	"I think an App will be helpful as I have mentioned that it will be easier to follow-up after you have tested, they will be able to deal with you directly while they are at the office since they have all your information. They will be able to talk with you alone [clears throat] about things that you should do after finding out about your condition." "I think it would be a great help because the t…	"And this app teaches them to take care of themselves, you see, and not to depend on the clinic all the time." "we know there are people who do not come to our clinic, but those will start coming to the clinic because no one will test positive and say no let me sit at home because even the app will tell her that okay since you are like this now go to your nearest facility, that your nearest facil…	"No, I think an app would be more efficient, like I said you can use it at any time, and you don’t have to queue, it on hand." "What I could say is, it will be great help, even for the grannies who can’t walk well when going to the clinic. You can now do them at home, and be able to know how it is going." "Maybe, it would be better because you don’t get out of the house, you are just using your p…	Allows for interaction for people to know what to do after a result; App’s ability to streamline processes and improve accuracy and speed of diagnosis and data collection	efficiencis, early diagnois and statistics ; App’s ability to streamline processes and improve accuracy and speed of diagnosis and data collection	Efficiencis, supports health through being interactive/instructive; App’s ability to streamline processes and improve accuracy and speed of diagnosis and medicine collection	●●●	●●●	●●●	●●● indicates high intensity for both health and efficiencies, which for officials and HCPs is about App’s ability to streamline processes and improve accuracy and speed of diagnosis and data collection & for community members - App’s ability to streamline processes and improve accuracy and speed of diagnosis and medicine collection
		Zambia	"I think it’s important because it gives us ideas of the disease trends, isn’t it? Aaah [man laughing loudly in background] In a particular area where they come the positive…. the positivity rate, if it’s giving age group, it will give age group, if it’s gender To give gender and where exactly they are… so it’s good…it’s good important information." "You are able to communicate and take intervent…	"I think that [lab test] would be convenient for me. unless if that person comes maybe with the RDT, and the app and then they both correspond." "It’s not bad, its good ... Because the person is being able to get the everything, the test, the results, and the prescription. At the pharmacy they even confirm that this is fine. And you are good to go." "Confirmation, because they are bringing the ev…	"I can feel nice and be happy … Because they are helping me … We are talking and knowing what we are talking about and encouraging me in certain things … I am even asking them questions, meaning communication is okay." "There wouldn’t be any concerns since the app is showing all the guidance and all the instruction are there… " 'Let’s say when I am not feeling well in the evenings, I can call at …	Allows for interaction for people to know what to do after a result, epidemiology; App’s ability to streamline processes and improve accuracy and speed of diagnosis and data collection	efficiencis, early diagnois and statistics ; App’s ability to streamline processes and improve accuracy and speed of diagnosis and data collection	Efficiencis, supports health through being interactive/instructive; App’s ability to streamline processes and improve accuracy and speed of diagnosis and medicine collection	●●●	●●●	●●●	●●● indicates high intensity for both health and efficiencies, which for officials and HCPs is about App’s ability to streamline processes and improve accuracy and speed of diagnosis and data collection & for community members - App’s ability to streamline processes and improve accuracy and speed of diagnosis and medicine collection
	Convenience brings services closer and is time and cost saving (also seen in quotes for the theme above)	Kenya	"So quick results, information then for that you're able to access to a doctor to just give you feedback to think it's meant to be much as well to fasten that process other than waiting on queues or something so yeah." ""The issue of testing malaria that takes, 30 or 20 minutes will be fast. You go to XXX [name of hospital mentioned] to find a long queue that lab works often some are so slow. And…	"That would be; it would be an awesome thing because you are eliminating some red tape some bureaucracy because our systems tend to have those, there is delay here for you to see this person. So, this will be, you are bringing convenience closer." "It is better someone tests themselves at home than seek me because that test is the quickest, he has it there before coming here going through the pro…	"I will feel good it will make me feel comfortable, it is not closed, it can assist me at any time. If I want to do anything it will help me. " "Yes, that can be good because it’s cheaper than going to the hospital [for consultation and ordering medication] and using a motorbike to and fro. XXX health center is not near." "First, it has saved me time, secondly, it has saved me the cost of transpo…	Access through convenience which is time and cost saving	Access through convenience which is time and cost saving	Access through convenience which is time and cost saving	●●●	●●●	●●●	●●● indicates high intensity for access, bringing services closer/nearer, saving cost and time
		South Africa	"I think it will be a good program because this will mean all organisations which are linked to an App will have information for research and consultation purposes because you may find that you have tested but you need follow-up." "Yeah without moving an inch but just using an App so I think it will play a huge role."	"Since there are grannies who don’t have money to hire a car so that they go to hospital and go check. If you come with this program they will be very happy." "Mm hmm it is that for now hm-mm, for now it is that because [exclaims] at least the test is closer to them so they don’t have to hire cars. Sometimes you find that some hire a car just for minor thing or just a simple test so that he/she c…		Access through convenience which is time and cost saving	Access through convenience which is time and cost saving	See quotes in theme above	●●●	●●●	●●●	●●● indicates high intensity for access, bringing services closer/nearer, saving cost and time
		Zambia	"It is rapid, it is time convenient" "You can triage them before they reach… to help reduce the waiting time." "RDT was good because it was shorter" "Instead of them going all the way to the hospital and coming back sometimes takes almost half a day, you find that you can do it within a few minutes, and you have the results."	"One, it will increase accessibility because of the long distance that they cover to reach the facility. Two, it will I think they are the same reasons that I have given, it will help them in early diagnosis so to say because they normally come here when it comes to the worst but if they say because of long distances, but the services are brought close to the community, they would go in good time…	"It is near, so now for those who stay very far it can be easy because they have the app on their phones, so no need o going to the health facilities. " "You just check for yourself and make a phone ‘aahh… no I am having this disease and need medicine’ then they bring it to you." "They can accept it [App] because it [care] would become near"	Access through convenience which is time and cost saving	Access through convenience which is time and cost saving	Access through convenience which is time and cost saving	●●●	●●●	●●●	●●● indicates high intensity for access, bringing services closer/nearer, saving cost and time
	Sign of the times	Kenya	"The world today is geared towards ICT as one of the solutions towards our problems and anything we should be ready to be tried. Anything that is coming from development of ICT. We should be ready for it to be tried so that it can bring a solution to us to bring a quick solution."	"You know the world is moving very fast and in developed countries, it find that patients, their probe, they know how to…go about these things" "It is a good idea, we are heading to that paperless"	"You see with the modern society currently, nowadays it is the technology that has come, everything even now even if you are applying for a job, you just hear, computer literate, now it is the technology. "Me I think with the current lifestyle, it will be accommodated yeah because nowadays everything is going online, everything is going the internet way." "These days we have joined the digital li…	Modernity	Modernity	Modernity	●●	●●	●●	●● indicates medium intensity of emphasis to modernity.
		South Africa	"This digital thing helps because you get other things on your phone which helps with privacy since already live in a digital space so I think it helps."	"Also, guy things that are digital are good so that we can also move up. Every time we must run after people like we still stuck in the past, no."		Modernity	Modernity	No data	●	●	Ø	● indicates low intensity emphasis to modernity Ø indicates no data present for this sub-component
		Zambia			"So, we just need to understand to say things have changed and where we are living it’s a modern world. So these are the same apps which we we need to, to have" "This application is very, very welcome ... In the sense that we are living in a modern world."	No data	No data	Modernity	Ø	Ø	●●	●● indicates medium intensity of emphasis to modernity. Ø indicates no data present for this sub-component
	Resistance to technology	Kenya		"They are those who feel, they are not people of digital [age] to use this, and then there are those who will feel that diseases you cannot manage using a phone ... Qualified in 1980, (laughter) ... I can still consult from the phone (laughing). So how will I inject [someone] from the phone." "You know our setting has not fully embraced technology ... In the initial stages, there can be that slow…	"Technology keeps on growing, we want to give it a trial that we think is going to work out for us. We want to sell it as much as we can so that it can be accepted. However much resistance must be there but we think it is going to work out yeah." " I can trust the app because the app has been put by skilled/learned. "	No data	Resistance to technology	Resistance to technology	Ø	●●	●●	●● indicates medium intensity to resistance as can be overcome Ø indicates no data present for this sub-component
		South Africa	"It will take time for people to change but they will end up doing it because you remember when Facebook and WhatsApp came, pastors use to say that it is satanic things when they preached …But when COVID came and there was lockdown, the pastors ended up using Facebook and WhatsApp as a tool to preach and held services so it will be a problem to others but they will welcome it at the end."		"Do you see, maybe they would say no this is what will make us sick, maybe the white people will put this and that, I think that they must trust things that are working, that bring help." "I would object against the app and say it is pointless. Because it is for white people. Isn’t they say that? That is white people business; white people are playing with us. [I laugh] They are giving us phones …	Resistance to technology	No data	Resistance to technology	●●	Ø	●●	●● indicates medium intensity to resistance as can be overcome Ø indicates no data present for this sub-component
		Zambia	"There are people who do not believe in technology, wHo have not been to school, they have not experience technology in the first place, so that will be major to convince the illiterate that this app can guide you." "There are people who haven’t been exposed to technology while others have been. So, it will be the issue of trust for people who haven’t been exposed to technology as well as people …	"You would think maybe touching the phone you are wasting time, looking at the queues, you know we are always understaffed in Zambia, worse in rural areas. So, if at all this app has a lot of things to do, it might be now you are neglecting people who are around and you are busy on app, and people will not understand, they will say you are just on phones, you know. They will even capture you that…	"If you are educating a person to say this application is like this like let say old people, it will be sometimes hard to convince them because they have grown with the mentality to say, "No, I have to go home, sorry not home, I have to go to the hospital to be tested." But if you are telling them to say, it can easily be done even on the phone, so ya. And then there are other people who do not r…	Resistance to technology	Resistance to technology	Resistance to technology	●●●	●●●	●●●	●●● indicates high intensity to resistance as no reference to it being overcome

## Sheet: Burden
			Indexing (Select Quotes)			Charting			Mapping and Interpretation			Legend
	Key themes		Leaders	HCPs	Community Members	Leaders	HCPs	Community Members	Leaders	HCPs	Community Members
	Burden App-assisted RDTs
	Ease of use	Kenya	"The [self-testing] procedure is simple and highly acceptable " "If somebody wants to do a self-testing, they just go buy the self-testing kit and do the testing for themselves." "With the app that is here the instructions it makes it easier for the individual doing self-testing to undertake this and get accurate results. " "I think all these will be done with ease because they will follow instru…	"Diabetes, hypertension, malaria, prostate cancer because cervical would require more, but we are talking about home-based, something that can be simple, easy to do. Yeah. So those ones should be part of the conditions to be screened." "If information is not given ... The right information is not given, it is not easy for someone to accept." "The SOP is supposed to be simple and clear, something …	"The first benefit is that it has been made simpler, shorter and easier" "It gives me an easier way to know my health, easy way to be at my place of work and to know my status at the right time " "Incase he/she can use such an app. Then it will be easy to do self-testing." "No, being difficult it [App] wouldn’t be if there is what he said. If there is guidance ... Where you are able to read just …	Self-testing is simple, made simpler by app	Self-testing is simple, made simpler by right information and simple clear SOPs	Self-testing is simple, made simpler by app	●●●	●●●	●●●	●●● indicates high intensity on ease of self-testing, made easier by app HCPs have more caveats but these follow for the others in other themes
		South Africa		"Yes, you [should] find that it’s a 100%, simple, done, finish. Not all of this long process, you see you, what? You wear gloves, you wear apron, you see you make sure that you contaminate the test, clear surface, flat surface, you see all of those things. My gosh."	"It’s just easy, there is nothing to it, you don’t need anyone to help you"	No data	Self-testing is simple, without needed paraphenalia	Self-testing is simple	Ø	●●	●●	●● indicates medium intensity as no reference to app Ø indicates no data present for this sub-component
		Zambia	"That’s the advantage they are easy to use." "Follow the procedures of doing a rapid test that shouldn’t be a problem. " "There are those that are easy to do. And they are those that are for chronic patients like… diabetic who already… who already... They have to test themselves they have to learn and they have to do it on themselves." "I believe this time we don’t have someone that does not have…	"Malaria, they haven’t been an issue with the consumers of health care because even the way they are administered is not that painful, though there are some of these complaints, but they are not that painful." "The practitioners, the ones that provide these services I think they are the ones who have been finding you move from this RDT to the next, there are all those, you know change sometimes i…	"It’s not so complicated … It’s very simple and straightforward." "If you have your own kit for testing ... It is very easy." "Knowing how to prick and putting on the tester to see if the results are negative, if you do not know all that, you go to the clinic. But if you know all that, you cannot even go to the clinic like I have said, you know how to read and you know the meaning of the RDTs." "…	Self-testing is simple, made simpler by mobile technology	Self-testing is simple; Maybe limited to certain conditions	Self-testing is simple, made simpler by app	●●	●	●●●	●●● indicates high intensity on ease of self-testing, made easier by app ●● indicates medium intensity as no reference to app ● indicates low intensity as think depends on condition to be tested
	Difficulites in self-testing	Kenya	"You know also the aspect of doing the correct thing because then you may have a false result because you have just missed one of the procedures when doing your self-testing. " "You need to test yourself and then also be convinced of the testing. What do you need to do the testing do you just need, maybe saliva, or maybe just a blood. You know that has also to be considered. But if it is a blood …	"Privacy and confidentiality is very important in the community because there’s always stigma. How will they interpret because the people whom they interact with are family members? How will they … There are people who will live with them for the rest of their lives. Unlike to service provider coming from another place." "There are some conditions for example, diabetes yeah, a patient has done ma…	"If someone tests positive for cancer then he/she just says “I am dead” the first thing he/she sees is death. So before testing yourself there is something that will come to your mind that” in case I test positive for cancer, I’ll be finished” "TB testing at home may be hard. It needs so many things for you to test it at home, you will need a machine to test the stupor. So, it is not easy testing…	Possibility of human error, individual factors, and complexity of test	Individual and psychosocial factors, and complexity of condition	Possibility of human error, individual factors, complexity of test, and complexity of condition	●●●	●●●	●●●	●●● indicates high intensity of possibility of human error, individual factors, complexity of test, and complexity of conditio
		South Africa	"People had a stigma that because while you were checking for COVID-19, the test was inserted in your nostrils "	"When you screen you need to do something. You cannot just screen and say that you think those symptoms are diabetes but then you can’t prove it. Then, I’m going to stay at home. I’m not going to go to the clinic you know! "	"I think it would be the anxiety of not knowing what result might come out. I think that would be it but, um it helps to actually follow the instructions to the t, so that you don’t make any mistakes." "You could give them to me, but you would not be sure if I would use them. " "Its paining to prick yourself, it better if I do it looking the other side"	Individual factors, and complexity of test	Individual and complexity of condition	Possibility of human error, individual factors, and complexity of test	●●	●●	●●	●● indicates medium intensity of possibility of human error, individual factors, complexity of test, and complexity of conditio
		Zambia	if it’s… it’s a prick type, there are very few are confident enough to prick themselves unless of course, we given them aaaah… that instrument that can make a prick." "Even Covid, they used to scare us. For you to put in the swab inside the nose properly"	"Because of the nature of the community we are living, which suffers from stigma, uptake has been low, though we are trying our best to do away with stigma and there are interventions in place."	"If not, uuuhhh, properly handled ... it can bring…stigma and discrimination" "Since I don’t like injections, it will be a challenge for me to prick "	Individual factors, and complexity of test	Psychosocial factors	Psychosocial factors and complexity of test	●●	●●	●●	●● indicates medium intensity of possibility of human error, individual factors, complexity of test, and complexity of conditio
	App helps to go through steps after diagnosis	Kenya	"Oh, the app will help the individuals, will guide, it will guide the entire process. And with that guidance, you are more likely to get more accurate results for action." "So quick results, information then for that you're able to access to a doctor to just give you feedback to think it's meant to be much as well to fasten that process other than waiting on queues or something so yeah."	"Because now that this thing is digital, it is through that, that the technical person, a clinician or maybe pharm tech or pharmacist will be able to advise accordingly. So it is important." "Maybe someone is somewhere deep in the village, the first healthcare facility is at a distance, accessibility, you know, vehicles or the poor roads but if they have this they can test, note down the results,…	"I would feel good about it because then it means that anything about health will be available to me. If I were using it, it means I will have knowledge of what I need to. " "There are some people who don’t like going to health facility to be tested by health providers may tell people that “you see this person who has just gone, is HIV positive”. That discourages him/she from going to the hospita…	App will provide guidance and access	App will provide guidance and access	App will provide guidance access and empowerment	●●	●●	●●●	●●● indicates high intensity of guidance, access and empowerment through app ●● indicates medium intensity of guidance, access and empowerment through app
		South Africa	"Once your information is there, organisations that are linked to an App will be able to follow-up when you need pills or other things which is something that I think will help."	"You would just write in there that here I am getting a problem with this and that, and then that app will then tell you to do one two and three, and you get assisted." "if a patient can have access to their information I think it will help a lot because we will be one step ahead but for now it becomes the duty of the health care worker to provide information as well as reminders of each and ever…	"That it is efficient, it’s at my disposal at any time whether it at night or in the early hours of the morning when I can't really access medical assistance. I think that would be because it more effective and it at my disposal at any time." "Once I have checked myself and seen how it is with me, as you have spoken about the app, I should enter the app and perhaps find out how I could be helped …	App will provide access	App will provide guidance access and empowerment	App will provide guidance access and empowerment	●	●●●	●●●	●●● indicates high intensity of guidance, access and empowerment through app ●● indicates medium intensity of guidance, access and empowerment through app ● indicates low intensity of guidance, access and empowerment through app
		Zambia	"P: I think I can access health care from the palm of my hands. Am just…you understand? I: Yes [giggles] P: I can access health care… I have seen that digital BP in some App where you just put the phone on your palm and it helps. I: Okay, P: So, you do such when you feel like this, you just go and check for the symptoms on the same app. "	"Maybe the benefit looking at the prescription [Laughs] the application, cause that person will be able to access even the prescription you said via WhatsApp or call." "It will also help the health provider to cut short the time they are spending with the patient because most of the things have already been done, yes the application has already done most of the work and also the patient. "	"You cannot be forced to go to the clinic if you have the app which tells you what to do, if you find that you are sick, you go to the chemist to buy medicines." "Whenever you feel ill, you access the app and then get the drugs that you need." "If you have that app on that Phone it can be nice. This is because you can reduce the queues at the hospital. Secondly I can test myself and call the doct…	App will provide guidance access and empowerment	App will provide guidance and access	App will provide guidance access and empowerment	●●●	●●	●●●	●●● indicates high intensity of guidance, access and empowerment through app ●● indicates medium intensity of guidance, access and empowerment through app
	Also, HCPs thought that an app would make real-time data entry and access easier.					See Affective Attitude App-Assisted RDT - Good thing in relation to health and efficiencies & Convenience brings services closer "When they have their own medical record on app, it will help me…it will enable one to be followed up easily simply because you know the previous result was done , some of them might even tell you off head." [KE Healthcare provider] The reason why they can be comfortabl…
	Effort required to roll-out RDT	Kenya	"Making these RDTs available at times we make orders but because of the delay of funds being dispersed on the X checker to county. It takes times before we receive them and therefore undertaking RDTs using them becomes a challenge because at times they are out of stock." "How shall we teach them how to know self-testing? " "For the manpower in the community there’s challenge " "CHVs should be rea…	"The launching and the availability of the respective drugs can be in tandem. So that we don’t have a disconnect between those that are offering the services in the community and the services that are supposed to be offered to these people at the nearby health facility.” " How will we handle the waste?" "Sustainability issue can be a challenge when it comes to the commodities or the kits." “it re…	"I may be having a phone but without data but I wanted to test them. I can ask then to support me with some amount for me to be able to buy data and test." " He may give me money to buy the kits" "you may not be having money for medication and only have money for bundles."	Considerable effort on coordination	Considerable effort on implementation	Some effort for implementatiion	●●●	●●●	●	●●● indicates high intensity of effort to execute roles in RDT roll-out ● indicates low intensity of effort to execute roles in RDT roll-out
		South Africa	"A self -screening for TB, but its not testing yet, we would like developers and researchers to then go at that speed so that we will have tests as well" "Piloting this, proving that they work using the current people that are employed for sustainability, I feel yeah, would be the first step in the right direction to get this to be policy one day, which is a long way" "Those stakeholders will nee…	"You have to teach people because if you are going to leave it upon them you will not get the result you were expecting."	"Buy testing tools is work, or it is extra work." "Let’s just say I have a tough situation, I now have this advanced (HIV), I tested by the time I am broke, [laugh] I can’t go to my neighbour and tell them that I have HIV, please help me." "You actually can buy a HIV test now." "you can ask someone who is going to town, or you can see that okay I am going to town today, buy it, come back and use …	Considerable effort on implementation	Considerable effort on implementation	No data	●●●	●●●	●	●●● indicates high intensity of effort to execute roles in RDT roll-out ● indicates low intensity of effort to execute roles in RDT roll-out
		Zambia	"There should be health workers taking care of this group, and also health worker taking care of those people at the facility" "Yes, we have a new line of who to see, when to see what to see. So definitely, the system will need to realign."	"They are supposed to have everything like reagents for malaria, the machines for BP, "They are supposed to be taught and oriented on how to do the procedures." "As long as there is continuous supply, I do not think there can be a limitation. Because we have explained to them how to use, what and what they are finding early diagnosis of diseases" "So long as there is availability of these self-te…	"It is needed that home you have the things needed to do the test… and then you can go to the clinic and find that there are no drugs available." "If I have the kit then I have everything " "I don’t have money to buy them" "There is no transport, that is how it is [to follow up at clinic]" "To work well, first should have all the diseases, after all diseases are included, it should be in a way th…	Considerable effort on coordination	Considerable effort on implementation	Considerable effort on implementation	●●●	●●●	●	●●● indicates high intensity of effort to execute roles in RDT roll-out with some concern that health system weaknesses will fail the program ● indicates low intensity of effort to execute roles in RDT roll-out
	Effort required to roll-out App-Assisted RDT	Kenya	"All the standards and all the procedures for that is actually for the app is actually met when that is done then now the integration is actually very simple." "Those are some of the laws actually that govern how health care providers and how healthcare services should be offered to the people. So they look like they look into the security bit of it." "Someone would argue, should I buy flour or p…	"First it was expensive, you have to use a lot of bundles, ... The USSD can be used by any other person other than those with type of phone, the android phones. " "if you let the app allow people to just order any kind of medication, so that will call for regulation of that app."	"The moment you start testing, maybe your phone goes off or electricity goes off. Or sometimes when there is no network or just weak network. Sometimes when you prepare to begin testing is when people in your locality also try to self-test [bandwidth]" "I would want them to help me in encouraging people in our house or our clan ... Some people can discourage children ... Secondly, I may be having…	Considerable effort on regulations and infrastructure	Considerable effort on regulations and cost	Resource intensive	●●●	●●●	●●●	●●● indicates high intensity of effort to due to needed regulations and resources for App-assisted RDT roll-out
		South Africa	"Not everyone will have a cellphone and there is no network coverage in almost every corner or community and now last but not least there is load-shedding ... not everybody in South Africa are well versed with digital systems " "Sometimes you think it’s load shedding whereas you have really run out of electricity." "They do not have money for the mobile data"	"It is better to leave the smartphone at home and not carry it because there are thugs who are able to make you take out every penny that you have." "That thing is wrong, where they want us to have apps then not give us resources." "We don’t have a router, we just don’t have anything." "The patients, a person can’t … You get that they are sick or they have a toothache, they will not have time to …	"The people maybe who can’t understand the app clearly that’s why I said there have to be languages or find a robot that will talk and say do this, touch here so that you will continue with the process of the app" "Data getting finished " "There is load shedding we sometimes don’t have network " "You don’t have that money" "What bothers me maybe is that when you use the app, maybe wont the histor…	Resource intensive	Resource intensive and safety	Resource intensive and safety	●●●	●●●	●●●	●●● indicates high intensity of effort due to needed resources for App-assisted RDT roll-out
		Zambia	"The rate that you, you will envision it to be implemented in terms of the time and the way it will be implemented might be too different because of all those aspects, people…and technology ." "One, this individual should have that appropriate gadget. Okay, which does not come cheap. Number two, this individual should be literate enough to use that particular gadget…. Number three, this person sh…	"The app has to be reliable, the network has to be always available and consistent" "We are already understaffed, so as I am speaking, there is just one person in OPD screening, giving medication, doing the same tests you are talking about alone. Now somebody calls that no I have tested malaria positive, I have ordered coartem, bring. Who is going to take? No one." "There is need to be a balance …	"We had loadshedding " "Those who do not have phones can never know about that app, how to use it and what details to enter." "If it uses bundles, you can have that thing where you want to buy talk time, but they do not have talk time where you buy from or if you want to put money in your mobile account then you find that where you deposit from, they do not have enough space" "Network can be okay…	Resource intensive and safety	Resource intensive	Resource intensive	●●●	●●●	●●●	●●● indicates high intensity of effort due to needed resources for App-assisted RDT roll-out

## Sheet: Ethicality
			Indexing (Select Quotes)			Charting			Mapping and Interpretation			Legend
	Key themes		Leaders	HCPs	Community Members	Leaders	HCPs	Community Members	Leaders	HCPs	Community Members
	Ethicaiity App-assisted RDTs
	All groups in the three countries broadly agreed that self-testing aligned with personal and collective values of privacy, convenience, empowerment, and autonomy that underpin effective healthcare, aspects further enhanced when assisted by the App They thought that app-assisted self-testing allowed persons to take personal responsibility					See Affective Attitude RDT - Good thing in relation to health , Rapid decision-making See Affective Attitude App-assisted RDT - Good thing in relation to health and efficiencies, Convenience brings services closer "Self testing is the best. It is a game changer because it's individual driven. It's not doctor or clinician driven, its individual driven. And it's like involving the client in their o…
	Problems with test kits	Kenya	"The issue of availability and access there is an issue of interpretation of results and also taking care of…the risk of having the counterfeit RDTs in the community." "Maybe the issue with the [birds chirping] storage of the testing commodities. There might be poor storage that might end up giving wrong result in community level. Pilferages, yes " There are some cases which are missed out, maybe…	"You can have a faulty machine for example, where someone can get false negatives, false positives, things like that. But that even happens in facilities as well. It is only that here you have professionals who will maybe know that there was a problem. So, in that scenario people will be testing themselves but not getting the right information." "There are chances of misuse; you know you can’t tr…	"Probably you might be thinking that you might have used a fake kit that misled you." "There are elderly people who never went to school or are illiterate. they cannot see well, and do not have an assistant." "Disability is in different forms but a blind person has to be assisted. That is what I think we can work with the disable. There are dumb people. You know that dumb person who uses signs is…	Faulty kits, results, resource-intensive	Faulty kits, results, resource-intensive	Faulty kits, results, resource-intensive	●●●	●●●	●●●	●●● indicates high intensity for possible ethical issues arising from unscruplous use, misuse and inequities
		South Africa	"I’ve always spoken about the storage, depending how whether they would have land and how to use this and at homes because you have a different and ages of people, it might even some might fall into wrong hands of children and they might not know in some of these things might be harmful, especially where they are also reagent that are used and whatnot." "It’s not up to us for some of the retailer…	"You shouldn’t just test anyone … [screening] has been done because this thing [test kit] will run out … And then someone who is in need of these tests show up and there are no test anymore, and a person ends up dying. "There could be a misuse of … And the other thing, if something is [giggles] is urh if you can access something for free, people tend to think that it is not working." "Fear the se…	"It is alright, but it happens that someone does not have a touchscreen phone, others carry dumb phones you see such a thing." "There are others who will find it difficult if it keeps explaining it to him in English whereas they can’t understand a thing because they only know isiZulu."	Faulty kits, results, resource-intensive	Faulty kits, results, resource-intensive	Faulty kits, results, resource-intensive	●●●	●●●	●●●	●●● indicates high intensity for possible ethical issues arising from unscruplous use, misuse and inequities
		Zambia	"The issue of counterfeit always arise, because sometimes if you do not have the original RDTs ... " 'Some of that can, maybe the manufacturer messed up and so on and so forth. So there potential for counterfeit but also the accuracy there could be some limitation in terms of accuracy. " 'Some areas where they are conducting Rapid Test kits, they are not taking those aa … The storage regulations …	"Maybe they are stored near where there is a lot of heat, hence giving wrong results." "Storage and disposal after using." "It will be difficult to use these tests, because most of these tests, there are instructions that come in English for instance ... So for someone to follow the instructions, will be difficult, so that is one limitation. There is also the issue of ... How available are they g…	"So when somebody who isn’t in possession of the same app goes to the hospital on the place where they were supposed to use those kits on us, they use it on those people. As a result, the cost will be minimized. Like they won’t be using it anyhow because others will be purchasing these things from their homes so that those others who won’t be managing to purchase them from home, they can find it …	Faulty kits, results, resource-intensive	Faulty kits, results, resource-intensive	Faulty kits, results, resource-intensive	●●●	●●●	●●●	●●● indicates high intensity for possible ethical issues arising from unscruplous use, misuse and inequities
	Clinical issues	Kenya	"Being screened is when they realize that they have been … They are pregnant. Now having ascertained their pregnancy, the profiling starts in the facility. That profiling may not happen in the community because it needs some other screening like syphilis, gonorrhea and so on." "Their concerns will be they may not get the full package of the service in terms of the physical exam, and maybe other t…	"I may develop that fear to disclose … Disclose this. And this one… err will not make it easy for even follow up for the healthcare … Healthcare system, which means we’ll be missing opportunities." "If there is no proper education or knowledge on how to handle the kit, there will be false results." "I am a little bit skeptical about it because we will be treating results. And we will not be treat…	"The challenge can be you have tested yourself but you don’t have the medicine. If you are someone that wants to only use the app and you don’t want to go to the hospital, you might lose a lot of things: you will not get educated; you will not get medication; sometimes you may be needing that medication to be changed because it is not reacting with you well because you don’t have anyone that can …	Missed opportunity to provide good care	Missed opportunity to provide good care	No access to medicines or appropriate advise	●●	●●	●●	●● indicates medium intensity for possibility of not meeting expectations/definitions of good care
		South Africa	No data	No data	"I told you I have a crazy family, we are crazy, even if we a headache they will share the pills that they have for us, we share."	No data	No data	No access to medicines or appropriate advise	Ø	Ø	●	● indicates low intensity for possibility of not meeting expectations/definitions of good care Ø indicates no data present for this sub-component
		Zambia	"Since it’s an app, counterfeit issues might come out but it might not be part of the risk but I think it will increase self-testing and medication in the homes. That is the proliferation of self-testing and medication in the homes where self- testing won’t be a problem but self-medication" "So the health professional council of Zambia, for example, for us medical people … require that I should b…	"Abuse of … drugs and shortage of these tests in the communities which will also in turn will be very expensive because these tests are expensive"	"You have known the disease but now you don’t have a way of treating it. That can bring worry on someone’s life."	Missed opportunity to provide good care	Missed opportunity to provide good care	No access to medicines	●●	●●	●	●● indicates medium intensity for possibility of not meeting expectations/definitions of good care ●● indicates medium intensity for possibility of not meeting expectations/definitions of good care ● indicates low intensity for possibility of not meeting expectations/definitions of good care
	Psychosocial issues	Kenya	"I think having the … in the facility is not a bad thing because some other components that is required alongside it may not be done at the community. Because some people may be testing with sinister… with sinister thoughts; “if therefore” therefore I must quit [life]. So such people, and they are not few."	"If these clients self-test themselves at the community, then they realize that they have these chronic conditions that are likened to death." "Some are young, some are aged. So l do it will be a big problem to engage an old mzee (aged man)…or old grandy (old lady) to do this yes. Which means, it will require an extra support and to some extent, you may not maybe find someone to help so how can y…	" So now, they will discover that this is positive and they don’t have anyone to talk to at that particular moment. So, they might end up losing their life or taking their own life because of the results." "If you have HIV, you can also have two options; “I want to stop working hard” that if another person come to know of your status, what will happen next? Those are questions you’ll ask yourself…	Stigma, suicidal ideation	Stigma, suicidal ideation, inequities	Stigma, emotional distress, coercion, inequities, family discord	●●●	●●●	●●●	●●● indicates high intensity for stigma, suicidal ideation, inequities and family discord
		South Africa	"Another one would keep quiet to a point where they become stressed and even be admitted at the hospital, worst case someone might also die because they kept this inside themselves, whereas this is something very simple that can assist them because they like to keep secrets." "To be diagnosed to have chronic diseases then obviously its stressful then those fear and anxiety all those depression, s…	"Then they may be disturbed. Psychological torture. So, it may hit some of them because you know, psychological management of some of these issues depend from client to client." "Kids, uh can you think on them when if they were to self-test for HIV. And then the self-test result comes back, it does state that when you see a single line you are negative when you see two. What are they going to do …	"Some tests are not easy to do them on your own. So, if I were to do an HIV test or a Covid-19 test, or an STI test on my own at home and it comes back positive. Obviously, I’m gonna be feeling some sort of way. I’m gonna need counseling and the chances of me listening to an app after I have seen the result uh, are very slim." "Going to the clinics or going to buy testing tools is work, or it is …	Stigma, emotional distress, coercion, inequities	Stigma, emotional distress, suicidal ideation	Stigma, emotional distress, suicidal ideation, family discord	●●●	●●●	●●●	●●● indicates high intensity for stigma, suicidal ideation, inequities and family discord
		Zambia	"The problem with self-testing, remember that, for issues of HIV, for example, the person should be counselled. So if I’m not counselled, and I do the test, those are the… problems. If I’m not psychologically prepared, it’s possible others have even committed suicide."	"We are not just talking of malaria, we are talking of HIV, and HIV is quite sensitive, so if the person is tested at the community level, the issues of counselling, if possible somebody tests, oh I am positive, commits suicide you know? So, it’s a… I don’t know. Somehow if this is to work out, it needs proper training, proper orientation. Otherwise it can turn out to be a mess at the same time."…	"Or, the fact that the application is on my phone, the biggest concern would be maybe my family members like my brother gaining access to the application and checking the history of the things that I went, like if I was checking for HIV and checking the statuses." "So now, they will discover that this is positive and they don’t have anyone to talk to at that particular moment. So, they might end …	Stigma, suicidal ideation	Stigma, suicidal ideation	Stigma, suicidal ideation, inequities, privacy	●●	●●	●●	●● indicates high intensity for stigma, suicidal ideation ●● indicates medium intensity for stigma, suicidal ideation, inequities
	Need for support	Kenya	"The next step would also be getting in touch with people who have more knowledge on this or a professional who will guide you in the next step. So it therefore means when we want to do self-testing, then we must have a management structure right from the individual up to the point of care where this person will be given some assistance."	"It will work for community dialogue sensitization but with self-testing there’s what we call privacy and confidentiality. " "Maybe we have to help them if you have a phone which has an application on it, to help those who have phones that are not … " "It should be free so that everyone has access because it is someone’s health we are talking about " "It helps having someone to support you like g…	"There are some who do not know anything they have to be assisted as well." "For my daughter who is in form two. If something is disturbing her mind and I’ll talk to her. You can tell her that “I want to help you but I’ll not tell your father. She’ll be free with you then she will ask you to assist. You’ll find a way of helping her of testing her. she will be happy. " "It can be trusted depending…	Coordination	Addressing knowledge gaps, privacy issues, stigma and inequities	Addressing knowledge gaps, privacy issues, stigma and inequities	●	●●●	●●●	●●● indicates high intensity for addressing knowledge gap and inequities ● indicates low intensity for for addressing knowledge gap and inequities
		South Africa	Half of them might not be comfortable as you have mentioned that others might be illiterate and others are old, they are assisted by children they can’t do it on their own. But others if they are assisted by children, because they are not the same, if others are assisted by children, they are able to have hope and others might be discouraged to a point where they wish a healthcare provider might …	"Here (rural areas) there is no stress, they would say, 'Oh please fetch me my ARVs, you see? It’s alright, maybe they could test themselves and they would really come maybe in areas like this." "We have to first provide them with counselling because if someone needs help with testing, you shouldn’t force them." "Let me just say at my home I will teach someone, then they will be able to check gra…	"For those who can't read and write, oh, it will have challenges for the ones who can't see because the will need someone to assist them." "You can do it at home and then there must be someone who will help you those who are educated"	Addressing knowledge gap, inequities	Readiness	Inequities	●	●●●	●●●	●●● indicates high intensity for addressing knowledge gap and inequities ● indicates low intensity for for addressing knowledge gap and inequities
		Zambia	"We … The aged have us young ones to assist them." "So, the things there is convincing the communities, so there has to be a lot of behavioral change and communication." "I think the biggest aaaah way more challenges were overcome was through health education … And then sensitizing the community on how this works and what exactly we are testing. "	"That money they are supposed to use will be channeled to somewhere else in that way we are reducing poverty levels in the community." "He’s not able to read, maybe you find another way to explain that ‘when you do this ... If it’s malaria when you see that there are two lines here then you have malaria. If you see that there is one line on this one then it’s negative.’ "This place is a farm area…	"They [teens, children] can ask for someone to help " ""It will help me maybe not to be stressed out to be go to the clinic. It can also help me to help the ones that I am staying with here and just make up tests for them also." " "Us [spouse/family] encouraging each other" "Always privacy, at home they just have to know even though you go somewhere private." "Someone who is deaf can read and und…	Addressing knowledge gap, inequities	Addressing knowledge gap, inequities	Addressing knowledge gap, inequities	●●●	●●●	●●●	●●● indicates high intensity for addressing knowledge gap and inequities

## Sheet: coherence
			Indexing (Select Quotes)			Charting			Mapping and Interpretation			Legend
	Key themes		Leaders	HCPs	Community Members	Leaders	HCPs	Community Members	Leaders	HCPs	Community Members
	Coherence App-assisted RDTs
	Relevance of self-testing given insufficient health systems and the demands of daily life in under-resourced settings								See Affective Attitude RDT - Good thing in relation to health See Affective Attitude App-assisted RDT - Good thing in relation to health and efficiencies, Convenience brings services closer See Burden and Ethicality "instead of me going up to the clinic, queuing up or doing ABCD, I’ll just conduct that test at home or even at work.." [ZM Community member]
	Familiar with self-testing (See Burden and Ethicality)	Kenya	"For self-testing for HIV and malaria is a priority, yeah it is a priority because right now whether you accept it or not, self-testing kits are in our pharmacies [laughter] if somebody wants to do a self-testing, they just go buy the self-testing kit and do the testing for themselves."	"Oraquick is a self-test for HIV, when you do such test in the community and it turns positive, then it means that this person must come to the facility and get tested again, you see. So, it means that is double testing means the other one has been used and you come back again to be tested again." "HIV test, self-test kits, they are just using saliva, the ora quick. So, it's an easy procedure." "…	Even as we speak I had planned that in august I would go test again as I donate blood. These can also be the same because I am used to that when it is due I know that I have to go. I have even put it in my diary. This time I planned to go on eighth august to test [for HIV]. So the same I can apply to malaria can apply to other diseases found in the locality. I am faithful but my husband may be un…	Understand the intervention	Understand the intervention	Understand the intervention	●●●	●●●	●●●	●●● indicates high intensity for understanding the intervention
		South Africa	"You might find people kind of stressing for nothing, and it might exaggerate, especially if you getting a lot of false positive it might exaggerate." "Further that no when you see two lines one is invalid, even that invalid word is something else you know to the person who is a lay person you see! So, those maybe we need to look at that, how do we explain the results or how do we explain the use…	"P: At home, the homes, maybe they will need gloves. I: Yes. P: Or…maybe …cotton wool… maybe prick. I: Ok. P: And pamphlets too that will take them step to step" "You’d find that a person would put water, of course it will go to the control line and they would say this thing is nonsense, it’s saying you’re negative even though you didn’t put blood." "Most females have used a pregnancy test before…	"Everything is written here everything is clear from the get-go. I would rather read the instructions then to go at the clinic, all of these things are written everything of where you can insert your pee, how to do everything, so there is no need to go around and ask. It shows that this 1 line is for this the 2 line is for positive you see it much better to do it alone." "I will trust it with the…	Understand the intervention	Understand the intervention	Understand the intervention	●●●	●●●	●●●	●●● indicates high intensity for understanding the intervention
		Zambia	"In certain disease conditions such as malaria, the antigen tends to stay in the blood stream maybe for three weeks. They will do another malaria test, a prescription again will be given to them, again they will collect Coartem, so that somehow will lead to overconsumption, and false positives if I would say, of the results because at the health facility we always keep that record to say we atten…	"No. a person is to teach them like I said. If you use this then you dispose of it there. For example, if you don’t have a place to dispose of them you put them in the plastic and you tie it then myself will come get them. Then I will come check how you carried your tests, you don’t dispose of them anyhow because children can pick them. You need to put them in a safe place where children cannot a…	I just bought the pregnancy test and then Just to confirm "P: Because I have seen that first you have to clean the surface, I: Mm hmm P: When you clean, then you get that one I: Mm hmm P: You prick yourself. I: You prick P: You prick, I: Mm hmm P: You get that one for getting blood. I: Mm hmm P: You get and take it there where you put blood I: Mm hmm P: Secondly, then you get that liquid and add …	Understand the intervention	Understand the intervention	Understand the intervention	●●●	●●●	●●●	●●● indicates high intensity for understanding the intervention
	Communal approach to technology adoption to foster collective understanding and support								Also see ethicality - Need for support "If we work together with this team because the ministry is also working on another digital platform, I don’t know whether it is called [inaudible 07:01] or something of the sort, because even last week we were in another meeting and I was told that they even have the phones already with them. Yes so if these things can be put together and you work as a team…

## Sheet: Opportunity cost
			Indexing (Select Quotes)			Charting			Mapping and Interpretation			Legend
	Key themes		Leaders	HCPs	Community Members	Leaders	HCPs	Community Members	Leaders	HCPs	Community Members
	Coherence App-assisted RDTs
	time saving, convenience, and improved prevention and care seeking practices, especially for those who might otherwise delay or forgo testing due to time and logistical constraints.								See Affective Attitude RDT - Good thing in relation to health See Affective Attitude App-assisted RDT - Convenience brings services closer See Burden See Ethicality See Coherence (row 1 relevance) See Perceived effectiveness - HCPs noted it released time to attend to other and more complex cases. You can use resources that you would have used to go and test far away [KE Community member] "Yes it …
	Could cost jobs or money	Kenya		To the healthcare systems, the disadvantages, it will lead to unemployment so many people will not be employed, there will be minimal services provided at the facility, and then the healthcare workers will not be practising what they learnt in school" "mostly we have wrong data being uploaded to the system which is not a true reflection of what is actually on the ground. So the data can be used t…	See burden	No data	Could lose jobs or ratings	Could use money for phones and kits	Ø	●	●	● indicates low intensity of trade-offs Ø indicates no data present for this sub-component
		South Africa	So the self-test, aaah w…we the assumption is that this person is ready, isn’t? But which is not always the case. So one, we have transferred the responsibility of counselling to the individual, isn’t? And doing the test, and also doing the post-test counselling of let’s say okay, can I seek health?	Mobile data, guys because even, we work about numbers. Our payments are dependent on numbers if there are no numbers [pause] we are out, and we are not getting paid. Do you understand?" "	See burden	Could lose opportunity to provide care	Could lose jobs or ratings	Could use money for phones and kits		●	●	● indicates low intensity of trade-offs Ø indicates no data present for this sub-component
		Zambia	"Of course, the risks to the health care system are there Eeeeh… we risk having a situation where of course we may because some…some… some people may be declared redundant [Laugh]."	""Because we are talking about client who is in the community they test themselves they might not have talk time to communicate with the the facility to notify them on the results " "Also on the data part, of course you may give out, but our main concern of giving out is to know the result. So, on the part of the government, they may not be able to know what the outcome was for the Rapid Tests, I…	See burden	Could lose jobs	Could lose ratings	Could use money for phones and kits	●	●	●	● indicates low intensity of trade-offs Ø indicates no data present for this sub-component
				I think the advantages outweighs the disadvantages in this case once there is proper sensitizations and trainings.

## Sheet: Perceived Effectiveness
			Indexing (Select Quotes)			Charting			Mapping and Interpretation			Legend
	Key themes		Leaders	HCPs	Community Members	Leaders	HCPs	Community Members	Leaders	HCPs	Community Members
	Perceived Effectiveness RDTs
	RDT with or without App can improve access to healthcare, enabling early diagnosis and treatment, and reducing the overall burden on the healthcare system. According to officials and HCPs, self-testing could maintain healthier populations and decrease the severity and spread of disease by facilitating early diagnosis, timely care seeking and treatment, and self-monitoring practices.					See Affective Attitude RDT - Good thing in relation to health and efficiencies - bring closer ""It will assist a lot in terms of antenatal care, for them to see if they are positive to quickly initiate them into treatment which will prevent a child from being infected." [SA Healthcare provider] "So, if it is, home, we can say that is the primary source, so if we have people doing that in the soci…
	Participants agreed that self-tests enabled immediate and correct action, especially beneficial in remote areas with poor access to health care and for conditions like malaria, where rapid progression can occur. All agreed that by reducing unnecessary visits, self-testing saved money, eased clinic congestion and wait times, and enhanced privacy.					See Affective Attitude RDT - Trust Results See Burden RDT & App - Cost and time saving See ethicality - Row 1
	HCPs noted it released time to attend to other and more complex cases.	Kenya	"We will be able to decongest. And then be able to give a chance to the health facilities to deal with serious conditions"	"I think it will just impact positively, I don’t see anything wrong about it because from the baseline if somebody have been tested at home, and you document, and he has been brought into the facility as complicated, at least you know where you can start from yeah." "Also it will give me time to…with good planning and booking so that I know where to go when at what particular time because I hope …		Frees time for complex cases	Serving complex and other cases
		South Africa		""in terms of your work is now a little bit easier, you will just be having a look at either confirming the diagnosis or proceeding with treatment. So it’s a form of motivation, less time-consuming, and even the holistic care to the patient, the patient will feel like the condition is well taken care of. " "maybe when they are able to test themselves at home will be much better and might see that…			Serving complex and other cases
		Zambia	"It will because the health care system I think will be sort of, let me put it I think will have some space to in terms of the fiscal space and also to direct or divert resources to other needy areas, or other diseases that are coming up"	"there would be less work to do at the facility, so that effort can be directed to somewhere else." "A lot of time can be channeled where it is needed more because most of these diseases are manageable at house hold level." "So maybe you will find that once there is less work load, even I think other …other part of them will be worked on smoothly because they do not have that much work load to do…		Frees time and resources for complex cases	Frees time and resources for complex cases
	Perceived Effectiveness - App-assisted RDTs
	According to officials and HCPs, the addition of an app had the potential for two-way information exchange to supplement guidance and diagnostic tools, improve individual and population-level disease trend tracking, facilitate quicker access to care, and enable shared decision-making through access to real-time data. HCPs remained optimistic that an app would further streamline processes, improve…					See Affective Attitude App-Assisted RDT - Good thing in relation to health and efficiencies See Burden Also, HCPs thought that an app would make real-time data entry and access easier. "P: I think I can access health care from the palm of my hands. Am just…you understand? I: Yes [giggles] P: I can access health care… I have seen that digital BP in some App where you just put the phone on your pal…
	Participants agreed that self-tests enabled immediate and correct action, especially beneficial in remote areas with poor access to health care and for conditions like malaria, where rapid progression can occur. All agreed that by reducing unnecessary visits, self-testing saved money, eased clinic congestion and wait times, and enhanced privacy.					See Affective Attitude RDT - Trust Results See Burden RDT & App - Cost and time saving "When you click the part for malaria there’s that question concerning malaria. They will tell you signs and symptoms ow do you feel? then you click on what you feel, right? Then you’ve done the test the test results, what does the test results lead you to? Yes, [phone chimes] if it is malaria if you have malari…
	Participants concurred that the app could increase the effectiveness of self-tests by providing immediate access to advice, education on self-management, and the means to monitor progress with the added benefits of privacy and protection from nosocomial infections.					See Burden "Ease of use" above SeeEthicality - Row 1 "It’s like we are devolving health to various homes and this one as health providers, it will give us easy time coz when a client or a patient is able to do a test by himself or herself, that one alone will have reduced the cost of coming to the facility and again it will help us to manage them very easily to avoid coming to the hospital where …

## Sheet: Self-efficacy
			Indexing (Select Quotes)			Charting			Mapping and Interpretation			Legend
	Key themes		Leaders	HCPs	Community Members	Leaders	HCPs	Community Members	Leaders	HCPs	Community Members
	Self-efficacy RDTs
	individual's ability to self-test	Kenya	"if somebody wants to do a self-testing, they just go buy the self-testing kit and do the testing for themselves." "There will be slight challenge but the way they will be used they will use it well because even when the disease of [blood] pressure came initially people never tested but now that they are used to it they test themselves" "I think all these will be done with ease because they will …	"They will not be limited to anything …the only thing they will be limited to is they have to know, they have to have knowledge. "	"I can do it at home if I have everything as I follow the steps" "I can just trust the results if I tested myself following the protocols until I get to the results. " "These steps, I can do this very well." "I will have no concerns if I were to test myself."	No problem for individuals especially with App	No problem for individuals	No problem for individuals	●●	●●	●●	●● indicates medium intensity for ability to self-test due to findings below
		South Africa	"I think the app itself will teach the person how to use the tests."	"I think they would be able to self-test in their homes." If you explain to them, they will know, they are used to seeing it. They normally go to the clinic, and they do these things, and they see when we are doing things. So, people do know, they do. They will get a pamphlet, right?" "I think that, if they followed the steps well, it will be helpful for them to trust the self- test because they …	"I would trust myself even without the app." "If I am going to be doing it myself! I will be fine!" "I sometimes hear them explaining that this is how you do it! " "I would like to read it for by myself and do it step by step, doing it for by myself." "I would be able to do it myself correctly, if it would come out with instructions on how to use it, with its steps." "it would be a bit difficult …	No problem for individuals especially with App	No problem for individuals especially with pamphlet	No problem for individuals	●●	●●	●●●	●●● indicates high intensity for ability to self-test ●● indicates medium intensity for ability to self-test due to findings below
		Zambia	"Everything will be guided through the app" "Unless specifically, there are people who are trained per village, train the people, it can go very well. Just as it has been with ICCM, there are people who have been trained in the villages and they know, they interpret correctly."	"Especially when starting, it needs proper monitoring to see how the community is, is …going about it." "P: It has to be someone with knowledge about it and how to do, how to go about the procedure, I: Hmmmm P: But you would find out that maybe some people, they can’t really do well in terms of following the procedure. I: Huuuhmm. P: At the end, they come out with false results."	"you can do the test on your own since then they would have taught you how to do the test properly" "when you have things used for testing and you are also trained, you know how to do the test … Then it is possible to do the test on your own" "It [App] can only be important [when I am doing self-testing] for the first time" "if they teach us how to use then it [App]can work well" "I will be doing…	No problem for individuals especially with App and training	No problem for individuals especially if initially monitored	No problem for individuals especially with App and training	●●	●●	●●●	●●● indicates high intensity for ability to self-test ●● indicates medium intensity for ability to self-test due to findings below
	Possibility of errors	Kenya		"Some might not use them well then we have also socio economic status of those people, sometimes they [stutters] might not do the right thing because they don’t have knowledge concerning so they will need continuous education, assessment, monitoring and evaluation concerning their health" ""Some people are, let me not use this word, they are not literate. So they may need some assistance to under…	"Probably you don’t know how to use the kit or maybe you used it in a wrong way." "You may use an expired kit and will not get the right results." "You may test and not give enough drops on the buffer." "You see you’ve given me …there is a place you mention. If I forget and place here what result will it bring? Invalid" "As Africans we forget very fast. I can be taught then forgets and wants to b…	No data	Individual factors	Individual and kit factors	Ø	●●	●●	●● indicates medium intensity for human error durng self-test Ø indicates no data present for this sub-component
		South Africa	"Sometimes you find that you are not doing it correctly where you end up not getting the correct result so those are the challenges and we are also lazy of reading instructions as they are because you think that you can do it the way you like but fail." "They use it and after 15 minutes, maybe now it’s giving the wrong results and things like that." "Sometimes the positive result that you need wo…	"The accuracy of the result as I have stated before that I am not sure if the person was doing it correctly as he/she was told to do it." "You are told to test, 15 minutes, they are in a hurry. They then read it, while it is still prematurely, not necessarily that the app is faulty. It is them who are in a hurry." "If they are to urinate, they will urinate [in] a dirty carton ... And then the tes…	"One challenge that would be there is that if the user did not set it correctly they could end up getting incorrect results." "I would not know what to do so it would be better if I take it, tell my mother that I should check myself first because maybe she knows how this thing is used." "If I am well taught about them, I won’t fail." "Maybe I would need a person who be there to assist me" "By see…	Individual factors	Individual factors	Individual factors	●●	●●	●●	●● indicates medium intensity for human error durng self-test
		Zambia	"With time, they get acquainted with testing using the Rapid test kits such that they stopped following the standard operating procedures. Say, if they say put 2 drops, them they put 1 or 3, something that is to their own liking and at the end of the day, that compromises the results." "if it’s a blood based one, of course some may prick themselves wrongly in the long run and some may have… some …	"you would find out that maybe some people, they can’t really do well in terms of following the procedure." "There are some people sometimes if you explain to them how to do something, their IQ is not that… " "Most of these people are farmers, yes, and most of them did not attain a higher education or maybe even just grade 9 or 12 ... They will not be able to read the results, or to read the inst…	"maybe you are failing to do whatever is supposed to be done, read whatever that is there." "I can get worried because it is my first time, and I don’t know if I will do it correctly ya." "I am not an expert on the same tests, ya. So, maybe I can make just a little mistake and then it gives me maybe a wrong answer." "Such as you wash your hands or you sanitize them before using them. If somebody …	Individual factors	Individual factors	Individual factors	●●	●●	●●	●● indicates medium intensity for human error durng self-test
	Unexpected results	Kenya		"Some might need support where they can do referral in case they get abnormal [readings] that they can’t make sense by themselves at home. "	"The challenges that I might experience is that maybe I am testing myself but the results are not clear. The results might not be very clear. It might cause doubts." "I would have concern like maybe the results I was expecting doesn’t come as expected."	No data	Creates uncertainty	Creates uncertainty	Ø	●●	●●	●● indicates medium intensity for unexpected results creating uncertainties Ø indicates no data present for this sub-component
		South Africa	"there is no test that is a 100 percent, err, err perfect, hence there is the 1 and the 2 for confirmatory, but you will find that these 2 do not talk one and the same language, then the patient will be positive on another one and on the second one the patient will be negative, then there will be those some discordent results and then of which will cause a problem because now the patient will not…		"I would see that I have done it so let me go to the clinic so that I see… If it is the same outcome." "If it comes out the way I didn’t expect I will try again. " "Once I have checked myself and seen how it is with me, as you have spoken about the app, I should enter the app and perhaps find out how I could be helped .... If I can see that my problem is increasing instead of decreasing. That mea…	Creates uncertainty	No data	Creates uncertainty	●●	Ø	●●	●● indicates medium intensity for unexpected results creating uncertainties Ø indicates no data present for this sub-component
		Zambia			"What you yourself see a wrong result when it’s not clear for them they will say ‘it is showing this and that’" "Like for me, I am not a nurse, maybe I am doubting if it’s the answer I have gotten is the correct one or I’m not sure." "There is always that second guessing with us human beings like okay, I am doing it on phone maybe there is something that went wrong. Then you might go to the hospi…	No data	No data	Creates uncertainty	Ø	Ø	●●	●● indicates medium intensity for unexpected results creating uncertainties Ø indicates no data present for this sub-component

## Sheet: Overall mapping
	Affective Attitude	Burden	Ethicality	Coherence	Opportunity Cost	Perceived Effectivenesss	Self-Efficacy
Affective Attitude		●	●●	●●	●	●●●	●●
Burden			●	●●	●	●●	●●
Ethicality				●●●	●●	●●	●●
Coherence					●	●●
Opportunity Cost						●	●
Perceived Effectivenesss							●●
Self-Efficacy
Legend:
●●● indicates high strength of relationship between components
●● indicates medium strength of relationship between components
● indicates low strength of relationship between components
Ø indicates no data present for this component or sub-component
